# Supplementary material for: Stability and detection of nucleic acid from viruses and hosts in controlled mosquito blood feeds
Source: PLoS One. 2020 Jun 11;15(6):e0231061. doi: 10.1371/journal.pone.0231061 (PMC7289426; doi:10.1371/journal.pone.0231061)
Supplement: S1 Fig — (XLSX) [file pone.0231061.s001.xlsx]

## Sheet: Figure 1
	Single feed				Double feed				Single feed
Time (hours)	Influenza Virus	STDEV of Percentage		Time (hours)	Influenza Virus	STDEV of Percentage		Time (hours)	DENV Virus	STDEV of Percentage
1	102.264	24.9543		1	111.648	47.6499		1	100	54
3	66.6051	40.5287		3	114.474	62.229		3	327.94	153.243
6	57.5271	33.6327		6	67.6692	13.6895		6	144.808	103.311
12	121.225	23.7463		12	176.71	35.571		12	63.8176	13.0938
24	62.4138	18.2946		24	155.773	92.5815		24	24.4237	15.2832
36	46.4707	22.6161		36	87.73	20.36		36	2.61978	3.04642
48	15.5441	16.4876		48	23.9027	4.10275		48	8.30392	10.4967
60	1.6313	1.84826		60	6.65252	6.90991		60	2.04822	2.24272
96	0.424612	0.807942		96	9.20323	19.645		96	97.2125	163.658
168	0.295832	0.298129		168	1.35259	2.21535		168	700.709	450.834
240	0.295832	0.298129		240	0.159063	0.127034		240	280.416	185.819
360	0.295832	0.298129		360	0.219468	0.154755		360	1597.74	969.019
480	0.295832	0.298129		480	0.368951	0.104806		480	3618.02	1595.06
