# Supplementary material for: Stability and detection of nucleic acid from viruses and hosts in controlled mosquito blood feeds
Source: PLoS One. 2020 Jun 11;15(6):e0231061. doi: 10.1371/journal.pone.0231061 (PMC7289426; doi:10.1371/journal.pone.0231061)
Supplement: S2 Fig — (XLSX) [file pone.0231061.s002.xlsx]

## Sheet: Figure 2
Figure 2A - Adenovirus 5
Hours Post Feed
0	98.0998	83.3025	88.7986	127.851	71.6402	114.892	93.2606	122.155	103.111	204.209	82.9219	77.0158	62.316	70.8682	99.5591
1	71.6355	78.138	87.6261	121.561	105	88.9556	95.1124	102.89	63.4188	75.2088	59.5009	56.77	61.7159	23.5438	59.1639
6	34.0984	47.5635	50.1544	71.3118	20.5627	63.2408	71.75	52.6244	37.3549	33.1981	41.879	41.4575	27.926	44.0389	77.9052
12	39.8418	38.44	26.9282	50.3251	33.6094	51.2892	35.8044	30.4424	27.8409	25.7306	18.0116	22.2233	40.013	38.0363
24	26.1789	31.3737	31.5372	29.5762	22.909	19.8844	28.7194	35.1511	11.4511	24.8498	24.9826	14.1124	25.9878	19.1849	22.4004
36	5.97033	11.3249	12.8876	16.3701	17.7731	14.0573	14.2719	14.4358	10.4669	6.08858	14.0655	23.5204	26.1455	30.8023	21.3203
48	18.3635	14.6725	20.8222	16.6323	16.5828	14.2433	12.5351	14.4212	3.83653	18.6878	13.6283	13.7377	12.4915	18.5379
72	0	13.8391	0	0	19.0755	0	0	3.1384	0	0	0	0	0
Figure 2A - GAPDH (Human)
Hours Post Feed
0	82.9635	103.451	102.68	122.031	100.54	80.6897	83.7096	123.936	120.436	9.35578	83.9546	94.5795	80.062	108.156	203.455
1	75.8774	77.2418	69.0472	84.491	122.463	78.5244	102.701	98.5986	75.6358	91.9622	80.3797	51.8614	60.3578	46.3862	87.7149
6	63.8131	60.9344	72.1691	100.05	24.281	105.826	62.8302	82.1331	96.2719	46.7689	70.4428	73.8886	87.795	64.1965	66.7656
12	58.2883	53.063	18.4459	92.9659	58.8907	79.231	71.2582	38.0317	43.4367	42.9836	28.7681	74.3199	44.8327	46.3835
24	23.5205	17.2867	26.4459	81.1785	18.8751	12.2914	14.9192	25.1023	13.3259	2.44543	8.99333	10.9609	9.62251	2.08308	7.35674
36	0.679153	0.010443	1.27872	3.44846	1.39749	1.85767	1.00985	3.36076	0	0.333354	0.084101	0.21795	0	0.240441	0.017544
48	2.69467	0.974762	2.9433	2.24195	0.411251	1.79794	3.83714	0	0	0	0	0	0	0
72	0	6.01416	0	0	0	0	0	0	0	0	0	0.020844	0
Figure 2B - SeV
Hours Post Feed
0	117.493	63.9988	77.2559	91.6332	91.1577	99.0821	133.061	126.318	95.499	128.817	119.756	114.966	40.9618
1	115.753	156.502	92.9494	78.8434	64.246	137.707	83.273	107.834	51.4336	46.4141	44.0378	89.7087	50.5577
6	79.2542	129.31	87.2567	66.4137	126.159	101.271	92.4061	82.8735	53.9842	53.5123	49.7084	16.7484	39.2373
12	50.135	106.306	70.7072	107.355	77.2567	165.594	94.2385	24.4627	59.736	48.8033	28.8875	62.2429	0.121649
24	18.8171	52.6712	52.3777	35.0282	9.36181	71.516	16.8283	27.1441	42.9219	24.3082	12.3242	19.4761	16.9751	0.035362
36	17.8747	26.6103	1.78105	24.3156	25.9139	11.7529	7.76769	26.1465	28.5156	15.2196	5.40956	8.95526	8.22239
48	0	0	0.646819	0	2.33879	1.71712	13.4047	1.92599	0.428207	0.346207	0.726475	0.040001	0.780574
72	0	0	1.16824	0	0	0	0.190368	0	0	0	0	0.646313	0
Figure 2B - GAPDH (Human)
Hours Post Feed
0	94.2727	59.4366	80.7953	113.046	92.9776	130.907	125.961	102.604	39.5919	150.662	157.283	132.856	19.6071
1	112.175	159.39	77.6218	65.2278	69.485	125.298	109.355	111.975	108.416	90.495	58.4868	106.658	61.4292
6	57.5665	68.727	90.4157	41.8755	90.791	77.1083	51.6057	63.9831	55.4121	101.08	60.4284	16.9223	58.8266
12	26.2283	40.3502	35.2802	30.0247	26.7108	37.6572	33.6518	25.1057	52.3926	11.6647	30.9998	12.733	38.5788
24	0	21.2342	16.5775	14.9046	9.06259	31.0678	11.3842	7.49314	0	0	0	0	3.15508	0
36	0	7.02656	0	0	0	0	0	7.61906	0	0	0	6.67697	0
48	0	0	0	0	0	0	17.248	0	0	0	0	0	0
72	0	0	0	0	0	0	0	0	0	0	0	0	0
