# Supplementary material for: Stability and detection of nucleic acid from viruses and hosts in controlled mosquito blood feeds
Source: PLoS One. 2020 Jun 11;15(6):e0231061. doi: 10.1371/journal.pone.0231061 (PMC7289426; doi:10.1371/journal.pone.0231061)
Supplement: S3 Fig — (XLSX) [file pone.0231061.s003.xlsx]

## Sheet: Figure 3
Figure 2A - Sendai
Hours
12	52.2558	110.802	73.6981	111.896	80.5246	172.599	98.2248
36	18.6308	27.7359	1.85639	25.3441	27.01	12.25	8.09626	27.2525
Held 12-36 at 4°C	100.558	69.508	80.1264	67.1796	108.946	81.1399	52.908	24.2538
Figure 2B - GAPDH
Hours
12	79.8588	122.857	107.42	91.418	81.3279	114.657	102.462
36	0	21.3942	0	0	0	0	0
Held 12-36 at 4°C	121.405	101.249	163.109	84.912	185.481	160.407	55.7574
