# Supplementary material for: Stability and detection of nucleic acid from viruses and hosts in controlled mosquito blood feeds
Source: PLoS One. 2020 Jun 11;15(6):e0231061. doi: 10.1371/journal.pone.0231061 (PMC7289426; doi:10.1371/journal.pone.0231061)
Supplement: S4 Fig — (XLSX) [file pone.0231061.s004.xlsx]

## Sheet: Figure 4
DNA % of 0hr Signal
Ambient	0	7.1699	0.1633	0.3788	0.32
4°C	42.5448	107.901	71.9865	116.023	63.8928
RNA % of 0hr Signal
Ambient	0.242	16.1035	0.467	0.549	0	1.9529	5.6974
4°C	25.1804	60.0729	68.2862	76.0477	71.0787	47.8147	47.4519
